# Supplementary material for: Lower Limb Arthroplasties in Colombia: Projections for 2050 Based on Official Records
Source: Epidemiologia (Basel). 2025 May 8;6(2):24. doi: 10.3390/epidemiologia6020024 (PMC12101241; doi:10.3390/epidemiologia6020024)
Supplement: Supplementary file 1 [file epidemiologia-06-00024-s001.zip]

Archive with 1 entries (1 files):
- epidemiologia-3558430-supplementary.R
