# Supplementary material for: Lower Limb Arthroplasties in Colombia: Projections for 2050 Based on Official Records
Source: Epidemiologia (Basel). 2025 May 8;6(2):24. doi: 10.3390/epidemiologia6020024 (PMC12101241; doi:10.3390/epidemiologia6020024)
Supplement: Supplementary file 1 [file epidemiologia-06-00024-s001.zip › epidemiologia-3558430-supplementary.R]

# Poisson Regression Script for Projection of Lower Limb Arthroplasties
# Author: [Your Name]
# Date: [Today]

# Load necessary libraries
library(readxl)
library(dplyr)
library(stats)

# Load the data
# Example (replace with actual file path):
# data <- read_excel("your_data_file.xlsx")

# Data should contain at least: Year, Sex (0 = Male, 1 = Female), Population, 
# Total_Replacements, Knee_Replacements, Hip_Replacements, Other_Replacements

# Fit General Poisson Model (All replacements)
general_model <- glm(Total_Replacements ~ Year + Sex + Population, family = poisson(link = "log"), data = data)
summary(general_model)

# Fit Poisson Models by Type of Replacement
knee_model <- glm(Knee_Replacements ~ Year + Sex + Population, family = poisson(link = "log"), data = data)
summary(knee_model)

hip_model <- glm(Hip_Replacements ~ Year + Sex + Population, family = poisson(link = "log"), data = data)
summary(hip_model)

other_model <- glm(Other_Replacements ~ Year + Sex + Population, family = poisson(link = "log"), data = data)
summary(other_model)

# Example for Predicting Future Values
# future_data <- data.frame(Year = 2024:2050, Sex = ..., Population = ...)
# future_general_predictions <- predict(general_model, newdata = future_data, type = "response")
# future_knee_predictions <- predict(knee_model, newdata = future_data, type = "response")
# future_hip_predictions <- predict(hip_model, newdata = future_data, type = "response")
# future_other_predictions <- predict(other_model, newdata = future_data, type = "response")

# Example to Save Predictions
# write.csv(future_general_predictions, "future_general_predictions.csv", row.names = FALSE)
# write.csv(future_knee_predictions, "future_knee_predictions.csv", row.names = FALSE)
# write.csv(future_hip_predictions, "future_hip_predictions.csv", row.names = FALSE)
# write.csv(future_other_predictions, "future_other_predictions.csv", row.names = FALSE)

# End of Script
